# Supplementary material for: Plecoptera of Canada
Source: Zookeys. 2019 Jan 24;(819):243–54. doi: 10.3897/zookeys.819.23535 (PMC6355745; doi:10.3897/zookeys.819.23535)
Supplement: Supplementary material 1 [file zookeys-819-243-s001.csv]

SortOrder	Family	Species	PrettyName	AB	BC	MB	SK	NT	NU	YT	Shared	NB	LB	NF	NL	NS	ON	PEI	QC	Total
1	Capniidae	Allocapnia granulata (Claassen, 1924)	Al.gran	0	0	1	0	0	0	0	1	0	0	0	0	0	1	0	1	1
2	Capniidae	Allocapnia illinoensis Frison, 1935	Al.illi	0	0	0	0	0	0	0	0	0	0	0	0	0	1	0	1	1
3	Capniidae	Allocapnia maria Hanson, 1942	Al.mari	0	0	0	0	0	0	0	0	1	0	0	0	1	0	0	1	1
4	Capniidae	Allocapnia minima (Barnston, 1848)	Al.mini	0	0	0	0	0	0	0	0	1	0	1	1	1	1	0	1	1
5	Capniidae	Allocapnia nivicola (Fitch, 1847)	Al.nivi	0	0	0	0	0	0	0	0	1	0	0	0	1	0	0	1	1
6	Capniidae	Allocapnia pechumani Ross & Ricker, 1964	Al.pech	0	0	0	0	0	0	0	0	1	0	0	0	0	0	0	1	1
7	Capniidae	Allocapnia pygmaea (Burmeister, 1839)	Al.pygm	0	0	0	0	0	0	0	0	1	0	0	0	1	1	0	1	1
8	Capniidae	Allocapnia recta (Claassen, 1924)	Al.rect	0	0	0	0	0	0	0	0	0	0	0	0	1	1	0	1	1
9	Capniidae	Allocapnia rickeri Frison, 1942	Al.rick	0	0	0	0	0	0	0	0	0	0	0	0	0	1	0	0	1
10	Capniidae	Allocapnia vivipara (Claassen, 1924)	Al.vivi	0	0	0	0	0	0	0	0	0	0	0	0	0	1	0	1	1
11	Capniidae	Allocapnia zola Ricker, 1952	Al.zola	0	0	0	0	0	0	0	0	1	0	0	0	0	0	0	0	1
12	Capniidae	Arsapnia pileata (Jewett, 1966)	Ar.pile	0	1	0	0	0	0	1	0	0	0	0	0	0	0	0	0	1
13	Capniidae	Bolshecapnia gregsoni (Ricker, 1965)	Bo.greg	0	1	0	0	0	0	0	0	0	0	0	0	0	0	0	0	1
14	Capniidae	Bolshecapnia milami (Nebeker & Gaufin, 1967)	Bo.mila	1	1	0	0	0	0	0	0	0	0	0	0	0	0	0	0	1
15	Capniidae	Bolshecapnia rogozera (Ricker, 1965)	Bo.rogo	0	1	0	0	0	0	0	0	0	0	0	0	0	0	0	0	1
16	Capniidae	Bolshecapnia sasquatchi (Ricker, 1965)	Bo.sasq	1	1	0	0	0	0	0	0	0	0	0	0	0	0	0	0	1
17	Capniidae	Bolshecapnia spenceri (Ricker, 1965)	Bo.spen	1	1	0	0	0	0	0	0	0	0	0	0	0	0	0	0	1
18	Capniidae	Capnia cheama Ricker, 1965	Ca.chea	1	1	0	0	0	0	1	0	0	0	0	0	0	0	0	0	1
19	Capniidae	Capnia coloradensis Claassen, 1937	Ca.colo	0	1	1	1	0	0	1	0	0	0	0	0	0	0	0	0	1
20	Capniidae	Capnia confusa Claassen, 1936	Ca.conf	1	1	1	1	1	0	1	0	0	0	0	0	0	0	0	0	1
21	Capniidae	Capnia elongata Claassen, 1924	Ca.elon	0	1	0	0	0	0	0	0	0	0	0	0	0	0	0	0	1
22	Capniidae	Capnia excavata Claassen, 1924	Ca.exca	0	1	0	0	0	0	0	0	0	0	0	0	0	0	0	0	1
23	Capniidae	Capnia gracilaria Claassen, 1924	Ca.grac	1	1	1	1	0	0	0	0	0	0	0	0	0	0	0	0	1
24	Capniidae	Capnia melia Frison, 1942	Ca.meli	0	1	0	0	0	0	0	0	0	0	0	0	0	0	0	0	1
25	Capniidae	Capnia nana Claassen, 1924	Ca.nana	1	1	0	0	0	0	1	0	0	0	0	0	0	0	0	0	1
26	Capniidae	Capnia nearctica Banks, 1919	Ca.near	0	1	1	0	1	1	1	1	0	0	0	0	0	1	0	0	1
27	Capniidae	Capnia petila Jewett, 1954	Ca.peti	1	1	0	0	0	0	1	0	0	0	0	0	0	0	0	0	1
28	Capniidae	Capnia promota Frison, 1937	Ca.prom	0	1	0	0	0	0	0	0	0	0	0	0	0	0	0	0	1
29	Capniidae	Capnia sextuberculata Jewett, 1954	Ca.sext	1	1	0	0	0	0	0	0	0	0	0	0	0	0	0	0	1
30	Capniidae	Capnia vernalis Newport, 1848	Ca.vern	1	1	1	1	1	1	0	1	1	1	1	1	0	1	0	1	1
31	Capniidae	Capnura manitoba (Claassen, 1924)	Cp.mani	0	0	1	0	0	0	0	1	1	0	0	0	0	1	0	1	1
32	Capniidae	Eucapnopsis brevicauda (Claassen, 1924)	Eu.brev	1	1	0	0	0	0	1	0	0	0	0	0	0	0	0	0	1
33	Capniidae	Isocapnia abbreviata Frison, 1942	Ic.abbr	0	1	0	0	0	0	0	0	0	0	0	0	0	0	0	0	1
34	Capniidae	Isocapnia agassizi Ricker, 1943	Ic.agas	1	1	0	0	0	0	1	0	0	0	0	0	0	0	0	0	1
35	Capniidae	Isocapnia crinita (Needham & Claassen, 1925)	Ic.crin	1	0	0	1	0	0	1	0	0	0	0	0	0	0	0	0	1
36	Capniidae	Isocapnia grandis (Banks, 1907)	Ic.gran	1	1	0	0	0	0	0	0	0	0	0	0	0	0	0	0	1
37	Capniidae	Isocapnia hyalita Ricker, 1959	Ic.hyal	1	0	0	0	0	0	0	0	0	0	0	0	0	0	0	0	1
38	Capniidae	Isocapnia integra Hanson, 1943	Ic.inte	1	1	0	0	0	0	1	0	0	0	0	0	0	0	0	0	1
39	Capniidae	Isocapnia spenceri Ricker, 1943	Ic.spen	0	1	0	0	0	0	0	0	0	0	0	0	0	0	0	0	1
40	Capniidae	Isocapnia vedderensis (Ricker, 1943)	Ic.vedd	1	1	0	0	0	0	1	0	0	0	0	0	0	0	0	0	1
41	Capniidae	Mesocapnia autumna (Baumann & Gaufin, 1970)	Me.autu	0	1	0	0	0	0	0	0	0	0	0	0	0	0	0	0	1
42	Capniidae	Mesocapnia oenone (Neave, 1929)	Me.oeno	1	1	0	0	0	0	1	0	0	0	0	0	0	0	0	0	1
43	Capniidae	Mesocapnia projecta (Frison, 1937)	Me.proj	0	1	0	0	0	0	0	0	0	0	0	0	0	0	0	0	1
44	Capniidae	Mesocapnia sugluka (Ricker, 1965)	Me.sugl	0	0	0	0	0	0	0	0	0	0	0	0	0	0	0	1	1
45	Capniidae	Mesocapnia variabilis (Klap�lek, 1920)	Me.vari	0	1	0	0	0	0	1	0	0	0	0	0	0	0	0	0	1
46	Capniidae	Nemocapnia carolina Banks, 1938	Ne.caro	0	0	0	0	0	0	0	0	0	0	0	0	0	0	0	1	1
47	Capniidae	Paracapnia angulata Hanson, 1961	Pa.angu	0	0	1	1	0	0	0	0	0	1	1	1	0	1	0	1	1
48	Capniidae	Paracapnia opis (Newman, 1839)	Pa.opis	0	0	0	0	0	0	0	0	1	1	1	1	0	1	0	1	1
49	Capniidae	Utacapnia columbiana (Claassen, 1924)	Ut.colu	1	1	0	0	1	0	1	0	0	0	0	0	0	0	0	0	1
50	Capniidae	Utacapnia distincta (Frison, 1937)	Ut.dist	1	0	0	0	0	0	0	0	0	0	0	0	0	0	0	0	1
51	Capniidae	Utacapnia labradora (Ricker, 1954)	Ut.labr	0	0	0	0	0	0	0	0	0	1	0	1	0	0	0	1	1
52	Capniidae	Utacapnia trava (Nebeker & Gaufin, 1965)	Ut.trav	1	1	1	1	0	0	0	0	0	0	0	0	0	0	0	0	1
53	Leuctridae	Despaxia augusta (Banks, 1907)	De.augu	1	1	0	0	0	0	0	0	0	0	0	0	0	0	0	0	1
54	Leuctridae	Leuctra baddecka Ricker, 1965	Lu.bedd	0	0	0	0	0	0	0	0	0	0	0	0	1	0	0	0	1
55	Leuctridae	Leuctra biloba Claassen, 1923	Lu.bilo	0	0	0	0	0	0	0	0	1	0	0	0	0	1	0	0	1
56	Leuctridae	Leuctra duplicata Claassen, 1923	Lu.dupl	0	0	0	0	0	0	0	0	1	0	0	0	1	1	1	1	1
57	Leuctridae	Leuctra ferruginea (Walker, 1852)	Lu.ferr	0	0	0	1	0	0	0	1	1	0	1	1	1	1	0	1	1
58	Leuctridae	Leuctra grandis Banks, 1906	Lu.gran	0	0	0	0	0	0	0	0	1	0	0	0	0	0	0	0	1
59	Leuctridae	Leuctra maria Hanson, 1941	Lu.mari	0	0	0	0	0	0	0	0	0	0	0	0	0	1	0	1	1
60	Leuctridae	Leuctra sibleyi Claassen, 1923	Lu.sibl	0	0	0	0	0	0	0	0	1	0	0	0	0	1	0	1	1
61	Leuctridae	Leuctra tenella Provancher, 1878	Lu.tene	0	0	0	0	0	0	0	0	1	1	0	1	1	1	0	1	1
62	Leuctridae	Leuctra tenuis (Pictet, 1841)	Lu.tenu	0	0	0	0	0	0	0	0	1	0	0	0	1	1	0	1	1
63	Leuctridae	Leuctra triloba Claassen, 1923	Lu.tril	0	0	0	0	0	0	0	0	0	0	0	0	0	0	0	1	1
64	Leuctridae	Leuctra truncata Claassen, 1923	Lu.trun	0	0	0	0	0	0	0	0	0	0	1	1	0	0	0	1	1
65	Leuctridae	Megaleuctra stigmata (Banks, 1900)	Mg.stig	1	1	1	0	0	0	0	0	0	0	0	0	0	0	0	0	1
66	Leuctridae	Moselia infuscata (Claassen, 1923)	Mo.infu	0	1	0	0	0	0	0	0	0	0	0	0	0	0	0	0	1
67	Leuctridae	Paraleuctra alta Baumann & Stark, 2009	Pl.alta	1	0	0	0	0	0	0	0	0	0	0	0	0	0	0	0	1
68	Leuctridae	Paraleuctra forcipata (Frison, 1937)	Pl.forc	1	1	0	0	0	0	1	0	0	0	0	0	0	0	0	0	1
69	Leuctridae	Paraleuctra occidentalis (Banks, 1907)	Pl.occi	1	1	0	0	0	0	1	0	0	0	0	0	0	0	0	0	1
70	Leuctridae	Paraleuctra sara (Claassen, 1937)	Pl.sara	0	0	0	0	0	0	0	0	1	0	0	0	1	1	0	1	1
71	Leuctridae	Paraleuctra vershina Gaufin & Ricker, 1974	Pl.vers	1	1	0	1	0	0	1	0	0	0	0	0	0	0	0	0	1
72	Leuctridae	Perlomyia collaris Banks, 1906	Pe.coll	0	1	0	0	0	0	1	0	0	0	0	0	0	0	0	0	1
73	Leuctridae	Perlomyia utahensis Needham & Claassen, 1925	Pe.utah	1	1	0	0	0	0	1	0	0	0	0	0	0	0	0	0	1
74	Leuctridae	Pomoleuctra purcellana (Neave, 1934)	Po.purc	1	1	0	0	0	0	1	0	0	0	0	0	0	0	0	0	1
75	Nemouridae	Amphinemura banksi Baumann & Gaufin, 1972	Am.bank	1	0	0	0	0	0	0	0	0	0	0	0	0	0	0	0	1
76	Nemouridae	Amphinemura delosa (Ricker, 1952)	Am.delo	0	0	0	0	0	0	0	0	0	0	0	0	0	1	0	1	1
77	Nemouridae	Amphinemura nigritta (Provancher, 1876)	Am.nigr	0	0	0	0	0	0	0	0	1	1	0	1	1	1	1	1	1
78	Nemouridae	Amphinemura palmeni (Koponen, 1917)	Am.palm	1	1	1	1	1	0	1	1	0	1	0	1	0	1	0	1	1
79	Nemouridae	Amphinemura wui (Claassen, 1936)	Am.wui	0	0	0	0	0	0	0	0	1	0	0	0	1	0	1	1	1
80	Nemouridae	Lednia tumana (Ricker, 1952)	Le.tuma	1	0	0	0	0	0	0	0	0	0	0	0	0	0	0	0	1
81	Nemouridae	Malenka californica (Claassen, 1923)	Ma.calif	1	1	1	1	0	0	0	0	0	0	0	0	0	0	0	0	1
82	Nemouridae	Malenka cornuta (Claassen, 1923)	Ma.corn	0	1	0	0	0	0	0	0	0	0	0	0	0	0	0	0	1
83	Nemouridae	Malenka flexura (Claassen, 1923)	Ma.flex	1	0	0	0	0	0	0	0	0	0	0	0	0	0	0	0	1
84	Nemouridae	Nemoura arctica Esben-Petersen, 1910	Ne.arct	1	1	1	0	1	1	1	1	0	0	0	0	0	0	0	1	1
85	Nemouridae	Nemoura normani Ricker, 1952	Ne.norm	0	0	0	0	1	0	0	0	0	0	0	0	0	0	0	0	1
86	Nemouridae	Nemoura rickeri Jewett, 1971	Ne.rick	0	0	1	1	1	1	1	0	0	0	0	0	0	0	0	0	1
87	Nemouridae	Nemoura trispinosa Claassen, 1923	Ne.trisp	0	0	1	0	0	0	0	1	1	1	0	1	1	1	1	1	1
88	Nemouridae	Ostrocerca albidipennis (Walker, 1852)	Os.albi	0	0	0	0	0	0	0	0	0	0	0	0	1	1	0	1	1
89	Nemouridae	Ostrocerca complexa (Claassen, 1937)	Os.comp	0	0	0	0	0	0	0	0	1	0	0	0	1	1	0	1	1
90	Nemouridae	Ostrocerca dimicki (Frison, 1936)	Os.dimi	0	1	0	0	0	0	0	0	0	0	0	0	0	0	0	0	1
91	Nemouridae	Ostrocerca foersteri (Ricker, 1943)	Os.foer	0	1	0	0	0	0	0	0	0	0	0	0	0	0	0	0	1
92	Nemouridae	Ostrocerca prolongata (Claassen, 1923)	Os.prol	0	0	0	0	0	0	0	0	1	0	0	0	0	0	0	1	1
93	Nemouridae	Ostrocerca truncata (Claassen, 1923)	Os.trun	0	0	0	0	0	0	0	0	0	0	0	0	0	1	0	1	1
94	Nemouridae	Paranemoura claasseni Baumann, 1996	Pa.clas	0	0	0	0	0	0	0	0	1	0	0	0	1	0	1	1	1
95	Nemouridae	Paranemoura perfecta (Walker, 1852)	Pa.perf	0	0	0	0	0	0	0	0	1	0	0	0	1	1	1	1	1
96	Nemouridae	Podmosta decepta (Frison, 1942)	Po.dece	1	1	0	0	0	0	1	0	0	0	0	0	0	0	0	0	1
97	Nemouridae	Podmosta delicatula (Claassen, 1923)	Po.deli	1	1	0	1	0	0	1	0	0	0	0	0	0	0	0	0	1
98	Nemouridae	Podmosta macdunnoughi (Ricker, 1947)	Po.macd	0	0	0	0	0	0	0	0	1	1	1	1	1	0	1	1	1
99	Nemouridae	Podmosta weberi (Ricker, 1952)	Po.webe	0	1	0	0	0	0	1	0	0	0	0	0	0	0	0	0	1
100	Nemouridae	Prostoia besametsa (Ricker, 1952)	Pr.besa	1	1	0	0	1	0	1	0	0	0	0	0	0	0	0	0	1
101	Nemouridae	Prostoia completa (Walker, 1852)	Pr.comp	0	0	0	0	0	0	0	0	1	0	1	1	1	1	1	1	1
102	Nemouridae	Prostoia similis (Hagen, 1861)	Pr.simi	0	0	0	0	0	0	0	0	0	0	0	0	0	1	0	1	1
103	Nemouridae	Shipsa rotunda (Claassen, 1923)	Sh.rotu	1	0	1	1	1	1	0	1	1	0	0	0	0	1	0	1	1
104	Nemouridae	Soyedina interrupta (Claassen, 1923)	So.inte	0	1	0	0	0	0	0	0	0	0	0	0	0	0	0	0	1
105	Nemouridae	Soyedina potteri (Baumann & Gaufin, 1971)	So.pott	1	0	0	0	0	0	0	0	0	0	0	0	0	0	0	0	1
106	Nemouridae	Soyedina producta (Claassen, 1923)	So.prod	0	1	0	0	0	0	0	0	0	0	0	0	0	0	0	0	1
107	Nemouridae	Soyedina vallicularia (Wu, 1923)	So.vall	0	0	0	0	0	0	0	0	0	0	0	0	1	1	0	1	1
108	Nemouridae	Soyedina washingtoni (Claassen, 1923)	So.wash	0	0	0	0	0	0	0	0	1	0	0	0	0	0	0	0	1
109	Nemouridae	Visoka cataractae (Neave, 1933)	Vi.cata	1	1	0	0	0	0	0	0	0	0	0	0	0	0	0	0	1
110	Nemouridae	Zapada cinctipes (Banks, 1897)	Za.cinc	1	1	1	1	1	0	1	0	0	0	0	0	0	0	0	0	1
111	Nemouridae	Zapada columbiana (Claassen, 1923)	Za.colu	1	1	0	0	1	0	1	0	0	0	0	0	0	0	0	0	1
112	Nemouridae	Zapada frigida (Claassen, 1923)	Za.frig	1	1	0	0	1	0	1	0	0	0	0	0	0	0	0	0	1
113	Nemouridae	Zapada haysi (Ricker, 1952)	Za.hays	1	1	0	0	0	0	1	0	0	0	0	0	0	0	0	0	1
114	Nemouridae	Zapada katahdin Baumann & Mingo, 1987	Za.kata	0	0	0	0	0	0	0	0	0	1	0	1	0	0	0	1	1
115	Nemouridae	Zapada oregonensis (Claassen, 1923)	Za.oreg	1	1	0	0	1	0	1	0	0	0	0	0	0	0	0	0	1
116	Taeniopterygidae	Bolotoperla rossi (Frison, 1942)	Bo.ross	0	0	0	0	0	0	0	0	0	0	0	0	0	0	0	1	1
117	Taeniopterygidae	Doddsia occidentalis (Banks, 1900)	Do.occi	1	1	0	0	0	0	0	0	0	0	0	0	0	0	0	0	1
118	Taeniopterygidae	Oemopteryx fosketti (Ricker, 1965)	Oe.fosk	1	0	1	1	0	0	0	0	0	0	0	0	0	0	0	0	1
119	Taeniopterygidae	Oemopteryx glacialis (Barnston, 1848)	Oe.glac	0	0	0	0	0	0	0	0	0	0	0	0	0	1	0	1	1
120	Taeniopterygidae	Strophopteryx fasciata (Burmeister, 1839)	St.fasc	0	0	1	0	0	0	0	1	0	0	0	0	0	1	0	1	1
121	Taeniopterygidae	Taenionema atlanticum Ricker & Ross, 1975	Ta.atla	0	0	0	0	0	0	0	0	1	1	1	1	1	0	0	1	1
122	Taeniopterygidae	Taenionema kincaidi (Hoppe, 1938)	Ta.kinc	0	1	0	0	0	0	1	0	0	0	0	0	0	0	0	0	1
123	Taeniopterygidae	Taenionema pacificum (Banks, 1900)	Ta.paci	1	1	0	0	0	0	1	0	0	0	0	0	0	0	0	0	1
124	Taeniopterygidae	Taenionema pallidum (Banks, 1902)	Ta.pall	1	1	0	0	0	0	1	0	0	0	0	0	0	0	0	0	1
125	Taeniopterygidae	Taeniopteryx burksi Ricker & Ross, 1968	Tx.burk	0	0	0	0	0	0	0	0	0	0	0	0	0	1	0	1	1
126	Taeniopterygidae	Taeniopteryx maura (Pictet, 1841)	Tx.maur	0	0	0	0	0	0	0	0	1	0	0	0	1	0	0	0	1
127	Taeniopterygidae	Taeniopteryx metequi Ricker & Ross, 1968	Tx.mete	0	0	0	0	0	0	0	0	0	0	0	0	0	1	0	0	1
128	Taeniopterygidae	Taeniopteryx nivalis Fitch, 1847	Tx.niva	1	0	1	1	0	0	0	1	0	0	0	0	0	1	0	1	1
129	Taeniopterygidae	Taeniopteryx parvula Banks, 1918	Tx.parv	1	0	1	0	0	0	0	1	0	0	0	0	0	1	0	1	1
130	Peltoperlidae	Peltoperla arcuata Needham, 1905	Pt.arcu	0	0	0	0	0	0	0	0	0	0	0	0	0	0	0	1	1
131	Peltoperlidae	Tallaperla maria (Needham & Smith, 1916)	Ta.mari	0	0	0	0	0	0	0	0	0	0	0	0	0	0	0	1	1
132	Peltoperlidae	Yoraperla brevis (Banks, 1907)	Yo.brev	1	1	0	0	0	0	0	0	0	0	0	0	0	0	0	0	1
133	Peltoperlidae	Yoraperla mariana (Ricker, 1943)	Yo.mari	0	1	0	0	0	0	0	0	0	0	0	0	0	0	0	0	1
134	Peltoperlidae	Yoraperla siletz Stark & Nelson, 1994	Yo.sile	0	1	0	0	0	0	0	0	0	0	0	0	0	0	0	0	1
135	Pteronarcyidae	Pteronarcella badia (Hagen, 1874)	Pt.badi	1	1	0	1	1	0	1	0	0	0	0	0	0	0	0	0	1
136	Pteronarcyidae	Pteronarcella regularis (Hagen, 1874)	Pt.regu	1	0	0	0	0	0	0	0	0	0	0	0	0	0	0	0	1
137	Pteronarcyidae	Pteronarcys biloba Newman, 1838	Py.bilo	0	0	0	0	0	0	0	0	1	0	0	0	1	0	1	1	1
138	Pteronarcyidae	Pteronarcys californica Newport, 1848	Py.cali	1	1	0	0	0	0	1	0	0	0	0	0	0	0	0	0	1
139	Pteronarcyidae	Pteronarcys comstocki Smith, 1917	Py.coms	0	0	0	0	0	0	0	0	1	0	0	0	0	0	0	0	1
140	Pteronarcyidae	Pteronarcys dorsata (Say, 1823)	Py.dors	1	1	1	1	1	0	1	1	1	1	0	1	0	1	0	1	1
141	Pteronarcyidae	Pteronarcys pictetii Hagen, 1873	Py.pict	0	0	1	0	0	0	0	0	0	0	0	0	0	0	0	0	1
142	Pteronarcyidae	Pteronarcys princeps Banks, 1907	Py.prin	0	1	0	0	0	0	0	0	0	0	0	0	0	0	0	0	1
143	Pteronarcyidae	Pteronarcys proteus Newman, 1838	Py.prot	0	0	0	0	0	0	0	0	0	0	0	0	0	0	0	1	1
144	Chloroperlidae	Alaskaperla ovibovis (Ricker, 1965)	Ak.ovib	0	1	0	0	1	0	1	0	0	0	0	0	0	0	0	0	1
145	Chloroperlidae	Alloperla acadiana Harper, 1984	Ap.acad	0	0	0	0	0	0	0	0	1	0	0	0	0	0	0	0	1
146	Chloroperlidae	Alloperla atlantica Baumann, 1974	Ap.atla	0	0	0	0	0	0	0	0	1	0	0	0	1	1	1	1	1
147	Chloroperlidae	Alloperla banksi Frison, 1942	Ap.bank	0	0	0	0	0	0	0	0	1	0	0	0	1	1	0	1	1
148	Chloroperlidae	Alloperla chloris Frison, 1934	Ap.chlo	0	0	0	0	0	0	0	0	1	0	0	0	1	0	0	1	1
149	Chloroperlidae	Alloperla concolor Ricker, 1936	Ap.conc	0	0	0	0	0	0	0	0	1	0	1	1	1	1	0	1	1
150	Chloroperlidae	Alloperla delicata Frison, 1935	Ap.deli	1	1	0	0	0	0	0	0	0	0	0	0	0	0	0	0	1
151	Chloroperlidae	Alloperla elevata Frison, 1935	Ap.elev	0	1	0	0	0	0	0	0	0	0	0	0	0	0	0	0	1
152	Chloroperlidae	Alloperla fraterna Frison, 1935	Ap.frat	0	1	0	0	0	0	0	0	0	0	0	0	0	0	0	0	1
153	Chloroperlidae	Alloperla idei (Ricker, 1935)	Ap.idei	0	0	0	0	0	0	0	0	1	0	0	0	0	1	0	1	1
154	Chloroperlidae	Alloperla leonarda Ricker, 1952	Ap.leon	0	0	0	0	0	0	0	0	1	0	0	0	1	0	0	1	1
155	Chloroperlidae	Alloperla medveda Ricker, 1952	Ap.medv	1	1	0	0	0	0	1	0	0	0	0	0	0	0	0	0	1
156	Chloroperlidae	Alloperla petasata Surdick, 2004	Ap.peta	0	0	0	0	0	0	0	0	1	0	1	1	1	1	0	1	1
157	Chloroperlidae	Alloperla serrata Needham & Claassen, 1925	Ap.serr	1	1	0	0	0	0	1	0	0	0	0	0	0	0	0	0	1
158	Chloroperlidae	Alloperla severa (Hagen, 1861)	Ap.seve	1	1	0	0	1	0	1	0	0	0	0	0	0	0	0	0	1
159	Chloroperlidae	Alloperla voinae Ricker, 1947	Ap.voin	0	0	0	0	0	0	0	0	0	0	0	0	1	0	0	1	1
160	Chloroperlidae	Alloperla vostoki Ricker, 1947	Ap.vost	0	0	0	0	0	0	0	0	1	0	0	0	1	0	0	0	1
161	Chloroperlidae	Haploperla brevis (Banks, 1895)	Ha.brev	1	1	1	1	1	0	0	1	1	0	0	0	1	1	1	1	1
162	Chloroperlidae	Haploperla chilnualna (Ricker, 1952)	Ha.chil	0	1	0	0	0	0	0	0	0	0	0	0	0	0	0	0	1
163	Chloroperlidae	Haploperla orpha (Frison, 1937)	Ha.orph	0	0	0	0	0	0	0	0	1	0	0	0	0	1	0	1	1
164	Chloroperlidae	Kathroperla perdita Banks, 1920	Ka.perd	1	1	0	0	0	0	1	0	0	0	0	0	0	0	0	0	1
165	Chloroperlidae	Neaviperla forcipata (Neave, 1929)	Nv.forc	1	1	0	0	0	0	1	0	0	0	0	0	0	0	0	0	1
166	Chloroperlidae	Paraperla frontalis (Banks, 1902)	Pr.fron	1	1	0	0	0	0	1	0	0	0	0	0	0	0	0	0	1
167	Chloroperlidae	Paraperla wilsoni Ricker, 1965	Pr.wils	1	1	0	0	0	0	1	0	0	0	0	0	0	0	0	0	1
168	Chloroperlidae	Plumiperla diversa (Frison, 1935)	Pm.dive	1	1	0	0	0	0	1	0	0	0	0	0	0	0	0	0	1
169	Chloroperlidae	Suwallia autumna (Hoppe, 1938)	Su.autu	1	1	0	0	0	0	0	0	0	0	0	0	0	0	0	0	1
170	Chloroperlidae	Suwallia dubia (Frison, 1935)	Su.dubi	1	1	0	0	0	0	1	0	0	0	0	0	0	0	0	0	1
171	Chloroperlidae	Suwallia lineosa (Banks, 1918)	Su.line	1	1	0	1	0	0	1	0	0	0	0	0	0	0	0	0	1
172	Chloroperlidae	Suwallia marginata (Banks, 1897)	Su.marg	0	0	0	0	0	0	0	0	1	1	0	1	0	1	0	1	1
173	Chloroperlidae	Suwallia pallidula (Banks, 1904)	Su.pall	1	1	1	0	0	0	0	0	0	0	0	0	0	0	0	0	1
174	Chloroperlidae	Suwallia starki Alexander & Stewart, 1999	Su.star	1	1	0	0	1	0	1	0	0	0	0	0	0	0	0	0	1
175	Chloroperlidae	Sweltsa albertensis (Needham & Claassen, 1925)	Sw.albe	1	1	0	0	0	0	0	0	0	0	0	0	0	0	0	0	1
176	Chloroperlidae	Sweltsa borealis (Banks, 1895)	Sw.bore	1	1	0	0	0	0	1	0	0	0	0	0	0	0	0	0	1
177	Chloroperlidae	Sweltsa coloradensis (Banks, 1898)	Sw.colo	1	1	0	0	0	0	1	0	0	0	0	0	0	0	0	0	1
178	Chloroperlidae	Sweltsa exquisita (Frison, 1935)	Sw.exqu	0	1	0	0	0	0	0	0	0	0	0	0	0	0	0	0	1
179	Chloroperlidae	Sweltsa fidelis (Banks, 1920)	Sw.fide	1	1	0	0	0	0	1	0	0	0	0	0	0	0	0	0	1
180	Chloroperlidae	Sweltsa lateralis (Banks, 1911)	Sw.late	0	0	0	0	0	0	0	0	1	0	0	0	0	1	0	1	1
181	Chloroperlidae	Sweltsa naica (Provancher, 1876)	Sw.naic	0	0	0	0	0	0	0	0	1	1	1	1	1	0	1	1	1
182	Chloroperlidae	Sweltsa occidens (Frison, 1937)	Sw.occi	0	1	0	0	0	0	0	0	0	0	0	0	0	0	0	0	1
183	Chloroperlidae	Sweltsa onkos (Ricker, 1936)	Sw.onko	0	0	0	0	0	0	0	0	1	1	1	1	1	1	1	1	1
184	Chloroperlidae	Sweltsa oregonensis (Frison, 1935)	Sw.oreg	0	1	0	0	0	0	0	0	0	0	0	0	0	0	0	0	1
185	Chloroperlidae	Sweltsa pacifica (Banks, 1895)	Sw.paci	0	1	0	0	0	0	0	0	0	0	0	0	0	0	0	0	1
186	Chloroperlidae	Sweltsa revelstoka (Jewett, 1955)	Sw.reve	1	1	0	0	0	0	0	0	0	0	0	0	0	0	0	0	1
187	Chloroperlidae	Triznaka signata (Banks, 1895)	Tr.sign	1	1	0	1	0	0	1	0	0	0	0	0	0	0	0	0	1
188	Chloroperlidae	Utaperla gaspesiana Harper & Roy, 1975	Uh.gasp	0	0	0	0	0	0	0	0	0	0	0	0	0	0	0	1	1
189	Chloroperlidae	Utaperla sopladora Ricker, 1952	Uh.sopl	1	1	0	0	0	0	1	0	0	0	0	0	0	0	0	0	1
190	Perlidae	Acroneuria abnormis (Newman, 1838)	Ac.abno	1	0	1	1	0	0	0	1	1	0	1	1	0	1	0	1	1
191	Perlidae	Acroneuria arenosa (Pictet, 1841)	Ac.aren	0	0	0	0	0	0	0	0	0	0	0	0	0	0	0	1	1
192	Perlidae	Acroneuria carolinensis (Banks, 1905)	Ac.caro	0	0	1	0	0	0	0	1	0	0	0	0	0	1	0	1	1
193	Perlidae	Acroneuria frisoni Stark & Brown, 1991	Ac.fris	0	0	0	0	0	0	0	0	0	0	0	0	0	1	0	0	1
194	Perlidae	Acroneuria lycorias (Newman, 1839)	Ac.lyco	0	0	1	1	0	0	0	1	1	0	0	0	1	1	0	1	1
195	Perlidae	Agnetina capitata (Pictet, 1841)	Ag.capi	0	0	0	0	0	0	0	0	1	0	0	0	1	1	1	1	1
196	Perlidae	Attaneuria ruralis (Hagen, 1861)	At.rura	0	0	1	0	0	0	0	0	0	0	0	0	0	0	0	0	1
197	Perlidae	Calineuria californica (Banks, 1905)	Ca.cali	1	1	0	0	0	0	0	0	0	0	0	0	0	0	0	0	1
198	Perlidae	Claassenia sabulosa (Banks, 1900)	Cs.sabu	1	1	1	1	1	1	1	1	0	0	0	0	0	1	0	1	1
199	Perlidae	Doroneuria baumanni Stark & Gaufin, 1974	Dr.baum	0	1	0	0	0	0	0	0	0	0	0	0	0	0	0	0	1
200	Perlidae	Doroneuria theodora (Needham & Claassen, 1922)	Dr.theo	1	1	0	0	0	0	0	0	0	0	0	0	0	0	0	0	1
201	Perlidae	Hesperoperla pacifica (Banks, 1900)	He.paci	1	1	0	1	0	0	1	0	0	0	0	0	0	0	0	0	1
202	Perlidae	Neoperla mainensis Banks, 1948	Np.main	0	0	0	0	0	0	0	0	0	0	0	0	0	1	0	0	1
203	Perlidae	Neoperla occipitalis (Pictet, 1841)	Np.occi	0	0	0	0	0	0	0	0	0	0	0	0	1	1	0	0	1
204	Perlidae	Paragnetina immarginata (Say, 1823)	Pg.imma	0	0	0	0	0	0	0	0	0	0	0	0	0	0	0	1	1
205	Perlidae	Paragnetina media (Walker, 1852)	Pg.medi	0	0	1	1	1	0	0	1	1	0	0	0	0	1	0	1	1
206	Perlidae	Perlesta ephelida Grubbs & DeWalt, 2012	Pe.ephe	0	0	0	0	0	0	0	0	0	0	0	0	0	1	0	0	1
207	Perlidae	Perlinella drymo (Newman, 1839)	Pr.drym	0	0	0	0	0	0	0	0	0	0	0	0	1	0	0	1	1
208	Perlodidae	Arcynopteryx dichroa (McLachlan, 1872)	Ax.dich	1	1	0	1	1	1	1	0	0	0	0	0	0	0	0	0	1
209	Perlodidae	Cascadoperla trictura (Hoppe, 1938)	Cd.tric	0	1	0	0	0	0	0	0	0	0	0	0	0	0	0	0	1
210	Perlodidae	Clioperla clio (Newman, 1839)	Cl.clio	0	0	0	0	0	0	0	0	0	0	0	0	0	1	0	0	1
211	Perlodidae	Cultus aestivalis (Needham & Claassen, 1925)	Cu.aest	0	1	0	0	0	0	1	0	0	0	0	0	0	0	0	0	1
212	Perlodidae	Cultus decisus (Walker, 1852)	Cu.deci	0	0	0	0	0	0	0	0	1	0	0	0	0	1	0	0	1
213	Perlodidae	Cultus pilatus (Frison, 1942)	Cu.pila	0	1	0	0	0	0	1	0	0	0	0	0	0	0	0	0	1
214	Perlodidae	Cultus tostonus (Ricker, 1952)	Cu.tost	1	1	0	0	0	0	0	0	0	0	0	0	0	0	0	0	1
215	Perlodidae	Cultus verticalis (Banks, 1920)	Cu.vert	0	0	0	0	0	0	0	0	0	0	0	0	0	0	0	1	1
216	Perlodidae	Diura bicaudata (Linnaeus, 1758)	Di.bica	0	0	1	1	1	1	1	0	0	0	0	0	0	0	0	0	1
217	Perlodidae	Diura knowltoni (Frison, 1937)	Di.know	1	1	0	1	0	0	1	0	0	0	0	0	0	0	0	0	1
218	Perlodidae	Diura nanseni (Kempny, 1900)	Di.nane	0	0	0	0	0	0	0	0	0	0	0	0	0	0	0	1	1
219	Perlodidae	Frisonia picticeps (Hanson, 1942)	Fr.pict	0	1	0	0	0	0	0	0	0	0	0	0	0	0	0	0	1
220	Perlodidae	Helopicus subvarians (Banks, 1920)	Hp.subv	0	0	0	0	0	0	0	0	0	0	0	0	0	1	0	1	1
221	Perlodidae	Isogenoides colubrinus (Hagen, 1874)	Ig.colu	1	1	1	1	1	1	1	0	0	0	0	0	0	0	0	0	1
222	Perlodidae	Isogenoides doratus (Frison, 1942)	Ig.dora	0	1	1	0	0	0	0	1	0	0	0	0	0	0	0	1	1
223	Perlodidae	Isogenoides elongatus (Hagen, 1874)	Ig.elon	1	1	1	0	0	0	0	0	0	0	0	0	0	0	0	0	1
224	Perlodidae	Isogenoides frontalis (Newman, 1838)	Ig.fron	0	0	1	1	0	0	0	1	0	0	1	1	0	1	0	1	1
225	Perlodidae	Isogenoides hansoni (Ricker, 1952)	Ig.hans	0	0	0	0	0	0	0	0	1	0	0	0	1	0	0	1	1
226	Perlodidae	Isogenoides olivaceus (Walker, 1852)	Ig.oliv	0	0	0	0	0	0	0	0	0	0	0	0	0	1	0	1	1
227	Perlodidae	Isogenoides zionensis Hanson, 1949	Ig.zion	0	1	0	0	1	0	0	0	0	0	0	0	0	0	0	0	1
228	Perlodidae	Isoperla bilineata (Say, 1823)	Is.bili	0	0	1	1	0	0	0	1	1	0	1	1	0	1	0	1	1
229	Perlodidae	Isoperla cotta Ricker, 1952	Is.cott	0	0	0	0	0	0	0	0	1	0	0	0	1	1	1	1	1
230	Perlodidae	Isoperla decepta Frison, 1935	Is.dece	0	0	0	0	0	0	0	0	0	0	0	0	0	1	0	0	1
231	Perlodidae	Isoperla decolorata (Walker, 1852)	Is.deco	1	1	1	1	1	1	1	1	0	0	0	0	0	1	0	0	1
232	Perlodidae	Isoperla dicala Frison, 1942	Is.dica	0	0	1	0	0	0	0	1	1	0	0	0	0	1	0	1	1
233	Perlodidae	Isoperla francesca Harper, 1971	Is.fran	0	0	0	0	0	0	0	0	1	0	0	0	1	0	0	1	1
234	Perlodidae	Isoperla frisoni Illies, 1966	Is.fris	0	0	1	0	0	0	0	1	1	0	0	0	1	1	1	1	1
235	Perlodidae	Isoperla fulva Claassen, 1937	Is.fulv	1	1	0	0	0	0	0	0	0	0	0	0	0	0	0	0	1
236	Perlodidae	Isoperla fusca Needham & Claassen, 1925	Is.fusc	1	1	0	0	0	0	1	0	0	0	0	0	0	0	0	0	1
237	Perlodidae	Isoperla gibbsae Harper, 1971	Is.gibb	0	0	0	0	0	0	0	0	0	0	0	0	0	0	0	1	1
238	Perlodidae	Isoperla holochlora Klap�lek, 1923	Is.holo	0	0	0	0	0	0	0	0	0	0	0	0	1	0	0	1	1
239	Perlodidae	Isoperla lata Frison, 1942	Is.lata	0	0	0	0	0	0	0	0	1	1	0	1	1	1	0	1	1
240	Perlodidae	Isoperla longiseta Banks, 1906	Is.long	1	1	1	1	1	0	0	1	0	0	0	0	0	1	0	1	1
241	Perlodidae	Isoperla marlynia Needham & Claassen, 1925	Is.marl	0	0	1	1	0	0	0	1	1	0	0	0	1	1	0	1	1
242	Perlodidae	Isoperla montana (Banks, 1898)	Is.mont	0	0	0	0	0	0	0	0	0	0	0	0	1	1	0	1	1
243	Perlodidae	Isoperla mormona Banks, 1920	Is.morm	0	1	0	0	0	0	0	0	0	0	0	0	0	0	0	0	1
244	Perlodidae	Isoperla nana (Walsh, 1862)	Is.nana	0	0	0	0	0	0	0	0	0	0	0	0	0	1	0	1	1
245	Perlodidae	Isoperla orata Frison, 1942	Is.orat	0	0	0	0	0	0	0	0	1	0	0	0	1	0	0	1	1
246	Perlodidae	Isoperla petersoni Needham & Christenson, 1927	Is.pete	1	1	0	1	1	0	1	0	0	0	0	0	0	0	0	0	1
247	Perlodidae	Isoperla pinta Frison, 1937	Is.pint	1	1	0	0	0	0	0	0	0	0	0	0	0	0	0	0	1
248	Perlodidae	Isoperla quinquepunctata (Banks, 1902)	Is.quin	1	1	0	1	0	0	0	0	0	0	0	0	0	0	0	0	1
249	Perlodidae	Isoperla signata (Banks, 1902)	Is.sign	0	0	1	0	0	0	0	1	1	0	0	0	1	1	0	1	1
250	Perlodidae	Isoperla similis (Hagen, 1861)	Is.simi	0	0	0	0	0	0	0	0	1	0	0	0	0	0	0	1	1
251	Perlodidae	Isoperla slossonae (Banks, 1911)	Is.slos	0	0	0	0	0	0	0	0	1	0	0	0	1	0	1	1	1
252	Perlodidae	Isoperla sobria (Hagen, 1874)	Is.sobr	1	1	0	0	0	0	1	0	0	0	0	0	0	0	0	0	1
253	Perlodidae	Isoperla sordida Banks, 1906	Is.sord	1	1	0	0	0	0	0	0	0	0	0	0	0	0	0	0	1
254	Perlodidae	Isoperla transmarina (Newman, 1838)	Is.tran	1	1	1	1	0	0	0	1	1	1	1	1	1	1	1	1	1
255	Perlodidae	Kogotus modestus (Banks, 1908)	Ko.mode	1	1	0	0	0	0	0	0	0	0	0	0	0	0	0	0	1
256	Perlodidae	Kogotus nonus (Needham & Claassen, 1925)	Ko.nonu	1	1	0	0	0	0	1	0	0	0	0	0	0	0	0	0	1
257	Perlodidae	Malirekus iroquois Stark & Szczytko, 1988	Ma.iroq	0	0	0	0	0	0	0	0	1	0	0	0	0	0	0	1	1
258	Perlodidae	Megarcys irregularis (Banks, 1900)	My.irre	0	1	0	0	0	0	0	0	0	0	0	0	0	0	0	0	1
259	Perlodidae	Megarcys signata (Hagen, 1874)	My.sign	1	1	0	0	0	0	1	0	0	0	0	0	0	0	0	0	1
260	Perlodidae	Megarcys subtruncata Hanson, 1942	My.subt	0	1	0	0	0	0	0	0	0	0	0	0	0	0	0	0	1
261	Perlodidae	Megarcys watertoni (Ricker, 1952)	My.wate	1	1	0	0	0	0	0	0	0	0	0	0	0	0	0	0	1
262	Perlodidae	Osobenus yakimae (Hoppe, 1938)	Os.yaki	0	1	0	0	0	0	0	0	0	0	0	0	0	0	0	0	1
263	Perlodidae	Perlinodes aureus (Smith, 1917)	Pe.aure	1	0	0	0	0	0	0	0	0	0	0	0	0	0	0	0	1
264	Perlodidae	Setvena bradleyi (Smith, 1917)	Sv.brad	1	1	0	0	0	0	0	0	0	0	0	0	0	0	0	0	1
265	Perlodidae	Setvena tibialis (Banks, 1914)	Sv.tibi	0	1	0	0	0	0	0	0	0	0	0	0	0	0	0	0	1
266	Perlodidae	Skwala americana (Klap�lek, 1912)	Sk.amer	1	1	1	1	0	0	1	0	0	0	0	0	0	0	0	0	1
267	Perlodidae	Skwala curvata (Hanson, 1942)	Sk.curv	0	1	0	0	0	0	0	0	0	0	0	0	0	0	0	0	1
			Total	106	138	45	40	29	10	71	29	67	17	17	26	51	77	18	104	267
			Province	AB	BC	MB	SK	NT	NU	YT	Shared	NB	LB	NF	NL	NS	ON	PEI	QC	Total
			% Grand Total	39.7	51.7	16.9	15	10.9	3.7	26.6	10.9	25.1	6.4	6.4	9.7	19.1	28.8	6.7	39
											East	0.72
											West	0.28
